# Supplementary material for: Protocol update to: High-throughput scNMT protocol for multiomics profiling of single cells from mouse brain and pancreatic organoids
Source: STAR Protoc. 2025 Jul 24;6(3):103980. doi: 10.1016/j.xpro.2025.103980 (PMC12311600; doi:10.1016/j.xpro.2025.103980)
Supplement: Table S1. mRNA index primers, related to step 26 [file mmc2.xlsx]

## Sheet: 5er
Row	Column	Name	Sequence (5' - 3')
A	1	501	AATGATACGGCGACCACCGAGATCTACACTAGATCGCTCGTCGGCAGCGTCAGATGTG
B	1	503	AATGATACGGCGACCACCGAGATCTACACTATCCTCTTCGTCGGCAGCGTCAGATGTG
C	1	505	AATGATACGGCGACCACCGAGATCTACACGTAAGGAGTCGTCGGCAGCGTCAGATGTG
D	1	507	AATGATACGGCGACCACCGAGATCTACACAAGGAGTATCGTCGGCAGCGTCAGATGTG
E	1	509	AATGATACGGCGACCACCGAGATCTACACTGGAAATCTCGTCGGCAGCGTCAGATGTG
F	1	511	AATGATACGGCGACCACCGAGATCTACACTGATGAAATCGTCGGCAGCGTCAGATGTG
G	1	513	AATGATACGGCGACCACCGAGATCTACACTTTCTAGCTCGTCGGCAGCGTCAGATGTG
H	1	515	AATGATACGGCGACCACCGAGATCTACACGTGTATCGTCGTCGGCAGCGTCAGATGTG
A	2	502	AATGATACGGCGACCACCGAGATCTACACCTCTCTATTCGTCGGCAGCGTCAGATGTG
B	2	504	AATGATACGGCGACCACCGAGATCTACACAGAGTAGATCGTCGGCAGCGTCAGATGTG
C	2	506	AATGATACGGCGACCACCGAGATCTACACACTGCATATCGTCGGCAGCGTCAGATGTG
D	2	508	AATGATACGGCGACCACCGAGATCTACACCTAAGCCTTCGTCGGCAGCGTCAGATGTG
E	2	510	AATGATACGGCGACCACCGAGATCTACACAACATGATTCGTCGGCAGCGTCAGATGTG
F	2	512	AATGATACGGCGACCACCGAGATCTACACGTCGGACTTCGTCGGCAGCGTCAGATGTG
G	2	514	AATGATACGGCGACCACCGAGATCTACACTAACCAAGTCGTCGGCAGCGTCAGATGTG
H	2	516	AATGATACGGCGACCACCGAGATCTACACTCCATCAATCGTCGGCAGCGTCAGATGTG
A	3	517	AATGATACGGCGACCACCGAGATCTACACTTCGTGCATCGTCGGCAGCGTCAGATGTG
B	3	519	AATGATACGGCGACCACCGAGATCTACACCCTTATGTTCGTCGGCAGCGTCAGATGTG
C	3	521	AATGATACGGCGACCACCGAGATCTACACGGTTCAATTCGTCGGCAGCGTCAGATGTG
D	3	523	AATGATACGGCGACCACCGAGATCTACACGATTCCCATCGTCGGCAGCGTCAGATGTG
E	3	525	AATGATACGGCGACCACCGAGATCTACACAGCCGTTCTCGTCGGCAGCGTCAGATGTG
F	3	527	AATGATACGGCGACCACCGAGATCTACACTGCATACTTCGTCGGCAGCGTCAGATGTG
G	3	529	AATGATACGGCGACCACCGAGATCTACACGACGTGGCTCGTCGGCAGCGTCAGATGTG
H	3	531	AATGATACGGCGACCACCGAGATCTACACGCAGCCTCTCGTCGGCAGCGTCAGATGTG
A	4	518	AATGATACGGCGACCACCGAGATCTACACAGGTTGCCTCGTCGGCAGCGTCAGATGTG
B	4	520	AATGATACGGCGACCACCGAGATCTACACCAGCAACGTCGTCGGCAGCGTCAGATGTG
C	4	522	AATGATACGGCGACCACCGAGATCTACACACATTCGTTCGTCGGCAGCGTCAGATGTG
D	4	524	AATGATACGGCGACCACCGAGATCTACACCGGACTGCTCGTCGGCAGCGTCAGATGTG
E	4	526	AATGATACGGCGACCACCGAGATCTACACATTGGGTCTCGTCGGCAGCGTCAGATGTG
F	4	528	AATGATACGGCGACCACCGAGATCTACACGGGCTTGGTCGTCGGCAGCGTCAGATGTG
G	4	530	AATGATACGGCGACCACCGAGATCTACACGCAAATTTTCGTCGGCAGCGTCAGATGTG
H	4	532	AATGATACGGCGACCACCGAGATCTACACTCCGAGTTTCGTCGGCAGCGTCAGATGTG

## Sheet: 7er
Row	Column	Name	Sequence (5' - 3')
A	1	N701	CAAGCAGAAGACGGCATACGAGATTCGCCTTAGTCTCGTGGGCTCGGAGATGT
A	2	N703	CAAGCAGAAGACGGCATACGAGATTTCTGCCTGTCTCGTGGGCTCGGAGATGT
A	3	N705	CAAGCAGAAGACGGCATACGAGATAGGAGTCCGTCTCGTGGGCTCGGAGATGT
A	4	N707	CAAGCAGAAGACGGCATACGAGATGTAGAGAGGTCTCGTGGGCTCGGAGATGT
A	5	N709	CAAGCAGAAGACGGCATACGAGATAGCGTAGCGTCTCGTGGGCTCGGAGATGT
A	6	N711	CAAGCAGAAGACGGCATACGAGATTGCCTCTTGTCTCGTGGGCTCGGAGATGT
A	7	N713	CAAGCAGAAGACGGCATACGAGATATCACGACGTCTCGTGGGCTCGGAGATGT
A	8	N715	CAAGCAGAAGACGGCATACGAGATCAGATCCAGTCTCGTGGGCTCGGAGATGT
A	9	N717	CAAGCAGAAGACGGCATACGAGATACCCAGCAGTCTCGTGGGCTCGGAGATGT
A	10	N719	CAAGCAGAAGACGGCATACGAGATCCCAACCTGTCTCGTGGGCTCGGAGATGT
A	11	N721	CAAGCAGAAGACGGCATACGAGATGAAACCCAGTCTCGTGGGCTCGGAGATGT
A	12	N723	CAAGCAGAAGACGGCATACGAGATAGGGTCAAGTCTCGTGGGCTCGGAGATGT
B	1	N702	CAAGCAGAAGACGGCATACGAGATCTAGTACGGTCTCGTGGGCTCGGAGATGT
B	2	N704	CAAGCAGAAGACGGCATACGAGATGCTCAGGAGTCTCGTGGGCTCGGAGATGT
B	3	N706	CAAGCAGAAGACGGCATACGAGATCATGCCTAGTCTCGTGGGCTCGGAGATGT
B	4	N708	CAAGCAGAAGACGGCATACGAGATCCTCTCTGGTCTCGTGGGCTCGGAGATGT
B	5	N710	CAAGCAGAAGACGGCATACGAGATCAGCCTCGGTCTCGTGGGCTCGGAGATGT
B	6	N712	CAAGCAGAAGACGGCATACGAGATTCCTCTACGTCTCGTGGGCTCGGAGATGT
B	7	N714	CAAGCAGAAGACGGCATACGAGATACAGTGGTGTCTCGTGGGCTCGGAGATGT
B	8	N716	CAAGCAGAAGACGGCATACGAGATACAAACGGGTCTCGTGGGCTCGGAGATGT
B	9	N718	CAAGCAGAAGACGGCATACGAGATAACCCCTCGTCTCGTGGGCTCGGAGATGT
B	10	N720	CAAGCAGAAGACGGCATACGAGATCACCACACGTCTCGTGGGCTCGGAGATGT
B	11	N722	CAAGCAGAAGACGGCATACGAGATTGTGACCAGTCTCGTGGGCTCGGAGATGT
B	12	N724	CAAGCAGAAGACGGCATACGAGATAGGAGTGGGTCTCGTGGGCTCGGAGATGT
