# Supplementary material for: Protocol update to: High-throughput scNMT protocol for multiomics profiling of single cells from mouse brain and pancreatic organoids
Source: STAR Protoc. 2025 Jul 24;6(3):103980. doi: 10.1016/j.xpro.2025.103980 (PMC12311600; doi:10.1016/j.xpro.2025.103980)
Supplement: Table S2. gDNA index primers, related to step 69 [file mmc3.xlsx]

## Sheet: Sheet1
i7_bs_seq (iTAG index)				i5_PE_bs_seq (PE index)			position on 96-well plate
UDI0001	CAAGCAGAAGACGGCATACGAGATAACCGCGGGAGATCGGTCTCGGCATTCCTGCTGAACCGCTCTTCCGATCT	CCGCGGTT	A1	UDI0001	AATGATACGGCGACCACCGAGATCTACACAGCGCTAGACACTCTTTCCCTACACGACGCTCTTCCGATCT	AGCGCTAG	A1
UDI0002	CAAGCAGAAGACGGCATACGAGATGGTTATAAGAGATCGGTCTCGGCATTCCTGCTGAACCGCTCTTCCGATCT	TTATAACC	A2	UDI0002	AATGATACGGCGACCACCGAGATCTACACGATATCGAACACTCTTTCCCTACACGACGCTCTTCCGATCT	GATATCGA	A2
UDI0003	CAAGCAGAAGACGGCATACGAGATCCAAGTCCGAGATCGGTCTCGGCATTCCTGCTGAACCGCTCTTCCGATCT	GGACTTGG	A3	UDI0003	AATGATACGGCGACCACCGAGATCTACACCGCAGACGACACTCTTTCCCTACACGACGCTCTTCCGATCT	CGCAGACG	A3
UDI0004	CAAGCAGAAGACGGCATACGAGATTTGGACTTGAGATCGGTCTCGGCATTCCTGCTGAACCGCTCTTCCGATCT	AAGTCCAA	A4	UDI0004	AATGATACGGCGACCACCGAGATCTACACTATGAGTAACACTCTTTCCCTACACGACGCTCTTCCGATCT	TATGAGTA	A4
UDI0005	CAAGCAGAAGACGGCATACGAGATCAGTGGATGAGATCGGTCTCGGCATTCCTGCTGAACCGCTCTTCCGATCT	ATCCACTG	A5	UDI0005	AATGATACGGCGACCACCGAGATCTACACAGGTGCGTACACTCTTTCCCTACACGACGCTCTTCCGATCT	AGGTGCGT	A5
UDI0006	CAAGCAGAAGACGGCATACGAGATTGACAAGCGAGATCGGTCTCGGCATTCCTGCTGAACCGCTCTTCCGATCT	GCTTGTCA	A6	UDI0006	AATGATACGGCGACCACCGAGATCTACACGAACATACACACTCTTTCCCTACACGACGCTCTTCCGATCT	GAACATAC	A6
UDI0007	CAAGCAGAAGACGGCATACGAGATCTAGCTTGGAGATCGGTCTCGGCATTCCTGCTGAACCGCTCTTCCGATCT	CAAGCTAG	A7	UDI0007	AATGATACGGCGACCACCGAGATCTACACACATAGCGACACTCTTTCCCTACACGACGCTCTTCCGATCT	ACATAGCG	A7
UDI0008	CAAGCAGAAGACGGCATACGAGATTCGATCCAGAGATCGGTCTCGGCATTCCTGCTGAACCGCTCTTCCGATCT	TGGATCGA	A8	UDI0008	AATGATACGGCGACCACCGAGATCTACACGTGCGATAACACTCTTTCCCTACACGACGCTCTTCCGATCT	GTGCGATA	A8
UDI0009	CAAGCAGAAGACGGCATACGAGATCCTGAACTGAGATCGGTCTCGGCATTCCTGCTGAACCGCTCTTCCGATCT	AGTTCAGG	A9	UDI0009	AATGATACGGCGACCACCGAGATCTACACCCAACAGAACACTCTTTCCCTACACGACGCTCTTCCGATCT	CCAACAGA	A9
UDI0010	CAAGCAGAAGACGGCATACGAGATTTCAGGTCGAGATCGGTCTCGGCATTCCTGCTGAACCGCTCTTCCGATCT	GACCTGAA	A10	UDI0010	AATGATACGGCGACCACCGAGATCTACACTTGGTGAGACACTCTTTCCCTACACGACGCTCTTCCGATCT	TTGGTGAG	A10
UDI0011	CAAGCAGAAGACGGCATACGAGATAGTAGAGAGAGATCGGTCTCGGCATTCCTGCTGAACCGCTCTTCCGATCT	TCTCTACT	A11	UDI0011	AATGATACGGCGACCACCGAGATCTACACCGCGGTTCACACTCTTTCCCTACACGACGCTCTTCCGATCT	CGCGGTTC	A11
UDI0012	CAAGCAGAAGACGGCATACGAGATGACGAGAGGAGATCGGTCTCGGCATTCCTGCTGAACCGCTCTTCCGATCT	CTCTCGTC	A12	UDI0012	AATGATACGGCGACCACCGAGATCTACACTATAACCTACACTCTTTCCCTACACGACGCTCTTCCGATCT	TATAACCT	A12
UDI0013	CAAGCAGAAGACGGCATACGAGATAGACTTGGGAGATCGGTCTCGGCATTCCTGCTGAACCGCTCTTCCGATCT	CCAAGTCT	B1	UDI0013	AATGATACGGCGACCACCGAGATCTACACAAGGATGAACACTCTTTCCCTACACGACGCTCTTCCGATCT	AAGGATGA	B1
UDI0014	CAAGCAGAAGACGGCATACGAGATGAGTCCAAGAGATCGGTCTCGGCATTCCTGCTGAACCGCTCTTCCGATCT	TTGGACTC	B2	UDI0014	AATGATACGGCGACCACCGAGATCTACACGGAAGCAGACACTCTTTCCCTACACGACGCTCTTCCGATCT	GGAAGCAG	B2
UDI0015	CAAGCAGAAGACGGCATACGAGATCTTAAGCCGAGATCGGTCTCGGCATTCCTGCTGAACCGCTCTTCCGATCT	GGCTTAAG	B3	UDI0015	AATGATACGGCGACCACCGAGATCTACACTCGTGACCACACTCTTTCCCTACACGACGCTCTTCCGATCT	TCGTGACC	B3
UDI0016	CAAGCAGAAGACGGCATACGAGATTCCGGATTGAGATCGGTCTCGGCATTCCTGCTGAACCGCTCTTCCGATCT	AATCCGGA	B4	UDI0016	AATGATACGGCGACCACCGAGATCTACACCTACAGTTACACTCTTTCCCTACACGACGCTCTTCCGATCT	CTACAGTT	B4
UDI0017	CAAGCAGAAGACGGCATACGAGATCTGTATTAGAGATCGGTCTCGGCATTCCTGCTGAACCGCTCTTCCGATCT	TAATACAG	B5	UDI0017	AATGATACGGCGACCACCGAGATCTACACATATTCACACACTCTTTCCCTACACGACGCTCTTCCGATCT	ATATTCAC	B5
UDI0018	CAAGCAGAAGACGGCATACGAGATTCACGCCGGAGATCGGTCTCGGCATTCCTGCTGAACCGCTCTTCCGATCT	CGGCGTGA	B6	UDI0018	AATGATACGGCGACCACCGAGATCTACACGCGCCTGTACACTCTTTCCCTACACGACGCTCTTCCGATCT	GCGCCTGT	B6
UDI0019	CAAGCAGAAGACGGCATACGAGATACTTACATGAGATCGGTCTCGGCATTCCTGCTGAACCGCTCTTCCGATCT	ATGTAAGT	B7	UDI0019	AATGATACGGCGACCACCGAGATCTACACACTCTATGACACTCTTTCCCTACACGACGCTCTTCCGATCT	ACTCTATG	B7
UDI0020	CAAGCAGAAGACGGCATACGAGATGTCCGTGCGAGATCGGTCTCGGCATTCCTGCTGAACCGCTCTTCCGATCT	GCACGGAC	B8	UDI0020	AATGATACGGCGACCACCGAGATCTACACGTCTCGCAACACTCTTTCCCTACACGACGCTCTTCCGATCT	GTCTCGCA	B8
UDI0021	CAAGCAGAAGACGGCATACGAGATAAGGTACCGAGATCGGTCTCGGCATTCCTGCTGAACCGCTCTTCCGATCT	GGTACCTT	B9	UDI0021	AATGATACGGCGACCACCGAGATCTACACAAGACGTCACACTCTTTCCCTACACGACGCTCTTCCGATCT	AAGACGTC	B9
UDI0022	CAAGCAGAAGACGGCATACGAGATGGAACGTTGAGATCGGTCTCGGCATTCCTGCTGAACCGCTCTTCCGATCT	AACGTTCC	B10	UDI0022	AATGATACGGCGACCACCGAGATCTACACGGAGTACTACACTCTTTCCCTACACGACGCTCTTCCGATCT	GGAGTACT	B10
UDI0023	CAAGCAGAAGACGGCATACGAGATAATTCTGCGAGATCGGTCTCGGCATTCCTGCTGAACCGCTCTTCCGATCT	GCAGAATT	B11	UDI0023	AATGATACGGCGACCACCGAGATCTACACACCGGCCAACACTCTTTCCCTACACGACGCTCTTCCGATCT	ACCGGCCA	B11
UDI0024	CAAGCAGAAGACGGCATACGAGATGGCCTCATGAGATCGGTCTCGGCATTCCTGCTGAACCGCTCTTCCGATCT	ATGAGGCC	B12	UDI0024	AATGATACGGCGACCACCGAGATCTACACGTTAATTGACACTCTTTCCCTACACGACGCTCTTCCGATCT	GTTAATTG	B12
UDI0025	CAAGCAGAAGACGGCATACGAGATATCTTAGTGAGATCGGTCTCGGCATTCCTGCTGAACCGCTCTTCCGATCT	ACTAAGAT	C1	UDI0025	AATGATACGGCGACCACCGAGATCTACACAACCGCGGACACTCTTTCCCTACACGACGCTCTTCCGATCT	AACCGCGG	C1
UDI0026	CAAGCAGAAGACGGCATACGAGATGCTCCGACGAGATCGGTCTCGGCATTCCTGCTGAACCGCTCTTCCGATCT	GTCGGAGC	C2	UDI0026	AATGATACGGCGACCACCGAGATCTACACGGTTATAAACACTCTTTCCCTACACGACGCTCTTCCGATCT	GGTTATAA	C2
UDI0027	CAAGCAGAAGACGGCATACGAGATATACCAAGGAGATCGGTCTCGGCATTCCTGCTGAACCGCTCTTCCGATCT	CTTGGTAT	C3	UDI0027	AATGATACGGCGACCACCGAGATCTACACCCAAGTCCACACTCTTTCCCTACACGACGCTCTTCCGATCT	CCAAGTCC	C3
UDI0028	CAAGCAGAAGACGGCATACGAGATGCGTTGGAGAGATCGGTCTCGGCATTCCTGCTGAACCGCTCTTCCGATCT	TCCAACGC	C4	UDI0028	AATGATACGGCGACCACCGAGATCTACACTTGGACTTACACTCTTTCCCTACACGACGCTCTTCCGATCT	TTGGACTT	C4
UDI0029	CAAGCAGAAGACGGCATACGAGATCTTCACGGGAGATCGGTCTCGGCATTCCTGCTGAACCGCTCTTCCGATCT	CCGTGAAG	C5	UDI0029	AATGATACGGCGACCACCGAGATCTACACCAGTGGATACACTCTTTCCCTACACGACGCTCTTCCGATCT	CAGTGGAT	C5
UDI0030	CAAGCAGAAGACGGCATACGAGATTCCTGTAAGAGATCGGTCTCGGCATTCCTGCTGAACCGCTCTTCCGATCT	TTACAGGA	C6	UDI0030	AATGATACGGCGACCACCGAGATCTACACTGACAAGCACACTCTTTCCCTACACGACGCTCTTCCGATCT	TGACAAGC	C6
UDI0031	CAAGCAGAAGACGGCATACGAGATAGAATGCCGAGATCGGTCTCGGCATTCCTGCTGAACCGCTCTTCCGATCT	GGCATTCT	C7	UDI0031	AATGATACGGCGACCACCGAGATCTACACCTAGCTTGACACTCTTTCCCTACACGACGCTCTTCCGATCT	CTAGCTTG	C7
UDI0032	CAAGCAGAAGACGGCATACGAGATGAGGCATTGAGATCGGTCTCGGCATTCCTGCTGAACCGCTCTTCCGATCT	AATGCCTC	C8	UDI0032	AATGATACGGCGACCACCGAGATCTACACTCGATCCAACACTCTTTCCCTACACGACGCTCTTCCGATCT	TCGATCCA	C8
UDI0033	CAAGCAGAAGACGGCATACGAGATCCTCGGTAGAGATCGGTCTCGGCATTCCTGCTGAACCGCTCTTCCGATCT	TACCGAGG	C9	UDI0033	AATGATACGGCGACCACCGAGATCTACACCCTGAACTACACTCTTTCCCTACACGACGCTCTTCCGATCT	CCTGAACT	C9
UDI0034	CAAGCAGAAGACGGCATACGAGATTTCTAACGGAGATCGGTCTCGGCATTCCTGCTGAACCGCTCTTCCGATCT	CGTTAGAA	C10	UDI0034	AATGATACGGCGACCACCGAGATCTACACTTCAGGTCACACTCTTTCCCTACACGACGCTCTTCCGATCT	TTCAGGTC	C10
UDI0035	CAAGCAGAAGACGGCATACGAGATATGAGGCTGAGATCGGTCTCGGCATTCCTGCTGAACCGCTCTTCCGATCT	AGCCTCAT	C11	UDI0035	AATGATACGGCGACCACCGAGATCTACACAGTAGAGAACACTCTTTCCCTACACGACGCTCTTCCGATCT	AGTAGAGA	C11
UDI0036	CAAGCAGAAGACGGCATACGAGATGCAGAATCGAGATCGGTCTCGGCATTCCTGCTGAACCGCTCTTCCGATCT	GATTCTGC	C12	UDI0036	AATGATACGGCGACCACCGAGATCTACACGACGAGAGACACTCTTTCCCTACACGACGCTCTTCCGATCT	GACGAGAG	C12
UDI0037	CAAGCAGAAGACGGCATACGAGATCACTACGAGAGATCGGTCTCGGCATTCCTGCTGAACCGCTCTTCCGATCT	TCGTAGTG	D1	UDI0037	AATGATACGGCGACCACCGAGATCTACACAGACTTGGACACTCTTTCCCTACACGACGCTCTTCCGATCT	AGACTTGG	D1
UDI0038	CAAGCAGAAGACGGCATACGAGATTGTCGTAGGAGATCGGTCTCGGCATTCCTGCTGAACCGCTCTTCCGATCT	CTACGACA	D2	UDI0038	AATGATACGGCGACCACCGAGATCTACACGAGTCCAAACACTCTTTCCCTACACGACGCTCTTCCGATCT	GAGTCCAA	D2
UDI0039	CAAGCAGAAGACGGCATACGAGATACCACTTAGAGATCGGTCTCGGCATTCCTGCTGAACCGCTCTTCCGATCT	TAAGTGGT	D3	UDI0039	AATGATACGGCGACCACCGAGATCTACACCTTAAGCCACACTCTTTCCCTACACGACGCTCTTCCGATCT	CTTAAGCC	D3
UDI0040	CAAGCAGAAGACGGCATACGAGATGTTGTCCGGAGATCGGTCTCGGCATTCCTGCTGAACCGCTCTTCCGATCT	CGGACAAC	D4	UDI0040	AATGATACGGCGACCACCGAGATCTACACTCCGGATTACACTCTTTCCCTACACGACGCTCTTCCGATCT	TCCGGATT	D4
UDI0041	CAAGCAGAAGACGGCATACGAGATATCCATATGAGATCGGTCTCGGCATTCCTGCTGAACCGCTCTTCCGATCT	ATATGGAT	D5	UDI0041	AATGATACGGCGACCACCGAGATCTACACCTGTATTAACACTCTTTCCCTACACGACGCTCTTCCGATCT	CTGTATTA	D5
UDI0042	CAAGCAGAAGACGGCATACGAGATGCTTGCGCGAGATCGGTCTCGGCATTCCTGCTGAACCGCTCTTCCGATCT	GCGCAAGC	D6	UDI0042	AATGATACGGCGACCACCGAGATCTACACTCACGCCGACACTCTTTCCCTACACGACGCTCTTCCGATCT	TCACGCCG	D6
UDI0043	CAAGCAGAAGACGGCATACGAGATAGTATCTTGAGATCGGTCTCGGCATTCCTGCTGAACCGCTCTTCCGATCT	AAGATACT	D7	UDI0043	AATGATACGGCGACCACCGAGATCTACACACTTACATACACTCTTTCCCTACACGACGCTCTTCCGATCT	ACTTACAT	D7
UDI0044	CAAGCAGAAGACGGCATACGAGATGACGCTCCGAGATCGGTCTCGGCATTCCTGCTGAACCGCTCTTCCGATCT	GGAGCGTC	D8	UDI0044	AATGATACGGCGACCACCGAGATCTACACGTCCGTGCACACTCTTTCCCTACACGACGCTCTTCCGATCT	GTCCGTGC	D8
UDI0045	CAAGCAGAAGACGGCATACGAGATCATGCCATGAGATCGGTCTCGGCATTCCTGCTGAACCGCTCTTCCGATCT	ATGGCATG	D9	UDI0045	AATGATACGGCGACCACCGAGATCTACACAAGGTACCACACTCTTTCCCTACACGACGCTCTTCCGATCT	AAGGTACC	D9
UDI0046	CAAGCAGAAGACGGCATACGAGATTGCATTGCGAGATCGGTCTCGGCATTCCTGCTGAACCGCTCTTCCGATCT	GCAATGCA	D10	UDI0046	AATGATACGGCGACCACCGAGATCTACACGGAACGTTACACTCTTTCCCTACACGACGCTCTTCCGATCT	GGAACGTT	D10
UDI0047	CAAGCAGAAGACGGCATACGAGATATTGGAACGAGATCGGTCTCGGCATTCCTGCTGAACCGCTCTTCCGATCT	GTTCCAAT	D11	UDI0047	AATGATACGGCGACCACCGAGATCTACACAATTCTGCACACTCTTTCCCTACACGACGCTCTTCCGATCT	AATTCTGC	D11
UDI0048	CAAGCAGAAGACGGCATACGAGATGCCAAGGTGAGATCGGTCTCGGCATTCCTGCTGAACCGCTCTTCCGATCT	ACCTTGGC	D12	UDI0048	AATGATACGGCGACCACCGAGATCTACACGGCCTCATACACTCTTTCCCTACACGACGCTCTTCCGATCT	GGCCTCAT	D12
UDI0049	CAAGCAGAAGACGGCATACGAGATCGAGATATGAGATCGGTCTCGGCATTCCTGCTGAACCGCTCTTCCGATCT	ATATCTCG	E1	UDI0049	AATGATACGGCGACCACCGAGATCTACACATCTTAGTACACTCTTTCCCTACACGACGCTCTTCCGATCT	ATCTTAGT	E1
UDI0050	CAAGCAGAAGACGGCATACGAGATTAGAGCGCGAGATCGGTCTCGGCATTCCTGCTGAACCGCTCTTCCGATCT	GCGCTCTA	E2	UDI0050	AATGATACGGCGACCACCGAGATCTACACGCTCCGACACACTCTTTCCCTACACGACGCTCTTCCGATCT	GCTCCGAC	E2
UDI0051	CAAGCAGAAGACGGCATACGAGATAACCTGTTGAGATCGGTCTCGGCATTCCTGCTGAACCGCTCTTCCGATCT	AACAGGTT	E3	UDI0051	AATGATACGGCGACCACCGAGATCTACACATACCAAGACACTCTTTCCCTACACGACGCTCTTCCGATCT	ATACCAAG	E3
UDI0052	CAAGCAGAAGACGGCATACGAGATGGTTCACCGAGATCGGTCTCGGCATTCCTGCTGAACCGCTCTTCCGATCT	GGTGAACC	E4	UDI0052	AATGATACGGCGACCACCGAGATCTACACGCGTTGGAACACTCTTTCCCTACACGACGCTCTTCCGATCT	GCGTTGGA	E4
UDI0053	CAAGCAGAAGACGGCATACGAGATCATTGTTGGAGATCGGTCTCGGCATTCCTGCTGAACCGCTCTTCCGATCT	CAACAATG	E5	UDI0053	AATGATACGGCGACCACCGAGATCTACACCTTCACGGACACTCTTTCCCTACACGACGCTCTTCCGATCT	CTTCACGG	E5
UDI0054	CAAGCAGAAGACGGCATACGAGATTGCCACCAGAGATCGGTCTCGGCATTCCTGCTGAACCGCTCTTCCGATCT	TGGTGGCA	E6	UDI0054	AATGATACGGCGACCACCGAGATCTACACTCCTGTAAACACTCTTTCCCTACACGACGCTCTTCCGATCT	TCCTGTAA	E6
UDI0055	CAAGCAGAAGACGGCATACGAGATCTCTGCCTGAGATCGGTCTCGGCATTCCTGCTGAACCGCTCTTCCGATCT	AGGCAGAG	E7	UDI0055	AATGATACGGCGACCACCGAGATCTACACAGAATGCCACACTCTTTCCCTACACGACGCTCTTCCGATCT	AGAATGCC	E7
UDI0056	CAAGCAGAAGACGGCATACGAGATTCTCATTCGAGATCGGTCTCGGCATTCCTGCTGAACCGCTCTTCCGATCT	GAATGAGA	E8	UDI0056	AATGATACGGCGACCACCGAGATCTACACGAGGCATTACACTCTTTCCCTACACGACGCTCTTCCGATCT	GAGGCATT	E8
UDI0057	CAAGCAGAAGACGGCATACGAGATACGCCGCAGAGATCGGTCTCGGCATTCCTGCTGAACCGCTCTTCCGATCT	TGCGGCGT	E9	UDI0057	AATGATACGGCGACCACCGAGATCTACACCCTCGGTAACACTCTTTCCCTACACGACGCTCTTCCGATCT	CCTCGGTA	E9
UDI0058	CAAGCAGAAGACGGCATACGAGATGTATTATGGAGATCGGTCTCGGCATTCCTGCTGAACCGCTCTTCCGATCT	CATAATAC	E10	UDI0058	AATGATACGGCGACCACCGAGATCTACACTTCTAACGACACTCTTTCCCTACACGACGCTCTTCCGATCT	TTCTAACG	E10
UDI0059	CAAGCAGAAGACGGCATACGAGATGATAGATCGAGATCGGTCTCGGCATTCCTGCTGAACCGCTCTTCCGATCT	GATCTATC	E11	UDI0059	AATGATACGGCGACCACCGAGATCTACACATGAGGCTACACTCTTTCCCTACACGACGCTCTTCCGATCT	ATGAGGCT	E11
UDI0060	CAAGCAGAAGACGGCATACGAGATAGCGAGCTGAGATCGGTCTCGGCATTCCTGCTGAACCGCTCTTCCGATCT	AGCTCGCT	E12	UDI0060	AATGATACGGCGACCACCGAGATCTACACGCAGAATCACACTCTTTCCCTACACGACGCTCTTCCGATCT	GCAGAATC	E12
UDI0061	CAAGCAGAAGACGGCATACGAGATCAGTTCCGGAGATCGGTCTCGGCATTCCTGCTGAACCGCTCTTCCGATCT	CGGAACTG	F1	UDI0061	AATGATACGGCGACCACCGAGATCTACACCACTACGAACACTCTTTCCCTACACGACGCTCTTCCGATCT	CACTACGA	F1
UDI0062	CAAGCAGAAGACGGCATACGAGATTGACCTTAGAGATCGGTCTCGGCATTCCTGCTGAACCGCTCTTCCGATCT	TAAGGTCA	F2	UDI0062	AATGATACGGCGACCACCGAGATCTACACTGTCGTAGACACTCTTTCCCTACACGACGCTCTTCCGATCT	TGTCGTAG	F2
UDI0063	CAAGCAGAAGACGGCATACGAGATCTAGGCAAGAGATCGGTCTCGGCATTCCTGCTGAACCGCTCTTCCGATCT	TTGCCTAG	F3	UDI0063	AATGATACGGCGACCACCGAGATCTACACACCACTTAACACTCTTTCCCTACACGACGCTCTTCCGATCT	ACCACTTA	F3
UDI0064	CAAGCAGAAGACGGCATACGAGATTCGAATGGGAGATCGGTCTCGGCATTCCTGCTGAACCGCTCTTCCGATCT	CCATTCGA	F4	UDI0064	AATGATACGGCGACCACCGAGATCTACACGTTGTCCGACACTCTTTCCCTACACGACGCTCTTCCGATCT	GTTGTCCG	F4
UDI0065	CAAGCAGAAGACGGCATACGAGATCTTAGTGTGAGATCGGTCTCGGCATTCCTGCTGAACCGCTCTTCCGATCT	ACACTAAG	F5	UDI0065	AATGATACGGCGACCACCGAGATCTACACATCCATATACACTCTTTCCCTACACGACGCTCTTCCGATCT	ATCCATAT	F5
UDI0066	CAAGCAGAAGACGGCATACGAGATTCCGACACGAGATCGGTCTCGGCATTCCTGCTGAACCGCTCTTCCGATCT	GTGTCGGA	F6	UDI0066	AATGATACGGCGACCACCGAGATCTACACGCTTGCGCACACTCTTTCCCTACACGACGCTCTTCCGATCT	GCTTGCGC	F6
UDI0067	CAAGCAGAAGACGGCATACGAGATAACAGGAAGAGATCGGTCTCGGCATTCCTGCTGAACCGCTCTTCCGATCT	TTCCTGTT	F7	UDI0067	AATGATACGGCGACCACCGAGATCTACACAGTATCTTACACTCTTTCCCTACACGACGCTCTTCCGATCT	AGTATCTT	F7
UDI0068	CAAGCAGAAGACGGCATACGAGATGGTGAAGGGAGATCGGTCTCGGCATTCCTGCTGAACCGCTCTTCCGATCT	CCTTCACC	F8	UDI0068	AATGATACGGCGACCACCGAGATCTACACGACGCTCCACACTCTTTCCCTACACGACGCTCTTCCGATCT	GACGCTCC	F8
UDI0069	CAAGCAGAAGACGGCATACGAGATCCTGTGGCGAGATCGGTCTCGGCATTCCTGCTGAACCGCTCTTCCGATCT	GCCACAGG	F9	UDI0069	AATGATACGGCGACCACCGAGATCTACACCATGCCATACACTCTTTCCCTACACGACGCTCTTCCGATCT	CATGCCAT	F9
UDI0070	CAAGCAGAAGACGGCATACGAGATTTCACAATGAGATCGGTCTCGGCATTCCTGCTGAACCGCTCTTCCGATCT	ATTGTGAA	F10	UDI0070	AATGATACGGCGACCACCGAGATCTACACTGCATTGCACACTCTTTCCCTACACGACGCTCTTCCGATCT	TGCATTGC	F10
UDI0071	CAAGCAGAAGACGGCATACGAGATACACGAGTGAGATCGGTCTCGGCATTCCTGCTGAACCGCTCTTCCGATCT	ACTCGTGT	F11	UDI0071	AATGATACGGCGACCACCGAGATCTACACATTGGAACACACTCTTTCCCTACACGACGCTCTTCCGATCT	ATTGGAAC	F11
UDI0072	CAAGCAGAAGACGGCATACGAGATGTGTAGACGAGATCGGTCTCGGCATTCCTGCTGAACCGCTCTTCCGATCT	GTCTACAC	F12	UDI0072	AATGATACGGCGACCACCGAGATCTACACGCCAAGGTACACTCTTTCCCTACACGACGCTCTTCCGATCT	GCCAAGGT	F12
UDI0073	CAAGCAGAAGACGGCATACGAGATGTTAATTGGAGATCGGTCTCGGCATTCCTGCTGAACCGCTCTTCCGATCT	CAATTAAC	G1	UDI0073	AATGATACGGCGACCACCGAGATCTACACCGAGATATACACTCTTTCCCTACACGACGCTCTTCCGATCT	CGAGATAT	G1
UDI0074	CAAGCAGAAGACGGCATACGAGATACCGGCCAGAGATCGGTCTCGGCATTCCTGCTGAACCGCTCTTCCGATCT	TGGCCGGT	G2	UDI0074	AATGATACGGCGACCACCGAGATCTACACTAGAGCGCACACTCTTTCCCTACACGACGCTCTTCCGATCT	TAGAGCGC	G2
UDI0075	CAAGCAGAAGACGGCATACGAGATGGAGTACTGAGATCGGTCTCGGCATTCCTGCTGAACCGCTCTTCCGATCT	AGTACTCC	G3	UDI0075	AATGATACGGCGACCACCGAGATCTACACAACCTGTTACACTCTTTCCCTACACGACGCTCTTCCGATCT	AACCTGTT	G3
UDI0076	CAAGCAGAAGACGGCATACGAGATAAGACGTCGAGATCGGTCTCGGCATTCCTGCTGAACCGCTCTTCCGATCT	GACGTCTT	G4	UDI0076	AATGATACGGCGACCACCGAGATCTACACGGTTCACCACACTCTTTCCCTACACGACGCTCTTCCGATCT	GGTTCACC	G4
UDI0077	CAAGCAGAAGACGGCATACGAGATGTCTCGCAGAGATCGGTCTCGGCATTCCTGCTGAACCGCTCTTCCGATCT	TGCGAGAC	G5	UDI0077	AATGATACGGCGACCACCGAGATCTACACCATTGTTGACACTCTTTCCCTACACGACGCTCTTCCGATCT	CATTGTTG	G5
UDI0078	CAAGCAGAAGACGGCATACGAGATACTCTATGGAGATCGGTCTCGGCATTCCTGCTGAACCGCTCTTCCGATCT	CATAGAGT	G6	UDI0078	AATGATACGGCGACCACCGAGATCTACACTGCCACCAACACTCTTTCCCTACACGACGCTCTTCCGATCT	TGCCACCA	G6
UDI0079	CAAGCAGAAGACGGCATACGAGATGCGCCTGTGAGATCGGTCTCGGCATTCCTGCTGAACCGCTCTTCCGATCT	ACAGGCGC	G7	UDI0079	AATGATACGGCGACCACCGAGATCTACACCTCTGCCTACACTCTTTCCCTACACGACGCTCTTCCGATCT	CTCTGCCT	G7
UDI0080	CAAGCAGAAGACGGCATACGAGATATATTCACGAGATCGGTCTCGGCATTCCTGCTGAACCGCTCTTCCGATCT	GTGAATAT	G8	UDI0080	AATGATACGGCGACCACCGAGATCTACACTCTCATTCACACTCTTTCCCTACACGACGCTCTTCCGATCT	TCTCATTC	G8
UDI0081	CAAGCAGAAGACGGCATACGAGATCTACAGTTGAGATCGGTCTCGGCATTCCTGCTGAACCGCTCTTCCGATCT	AACTGTAG	G9	UDI0081	AATGATACGGCGACCACCGAGATCTACACACGCCGCAACACTCTTTCCCTACACGACGCTCTTCCGATCT	ACGCCGCA	G9
UDI0082	CAAGCAGAAGACGGCATACGAGATTCGTGACCGAGATCGGTCTCGGCATTCCTGCTGAACCGCTCTTCCGATCT	GGTCACGA	G10	UDI0082	AATGATACGGCGACCACCGAGATCTACACGTATTATGACACTCTTTCCCTACACGACGCTCTTCCGATCT	GTATTATG	G10
UDI0083	CAAGCAGAAGACGGCATACGAGATGGAAGCAGGAGATCGGTCTCGGCATTCCTGCTGAACCGCTCTTCCGATCT	CTGCTTCC	G11	UDI0083	AATGATACGGCGACCACCGAGATCTACACGATAGATCACACTCTTTCCCTACACGACGCTCTTCCGATCT	GATAGATC	G11
UDI0084	CAAGCAGAAGACGGCATACGAGATAAGGATGAGAGATCGGTCTCGGCATTCCTGCTGAACCGCTCTTCCGATCT	TCATCCTT	G12	UDI0084	AATGATACGGCGACCACCGAGATCTACACAGCGAGCTACACTCTTTCCCTACACGACGCTCTTCCGATCT	AGCGAGCT	G12
UDI0085	CAAGCAGAAGACGGCATACGAGATTATAACCTGAGATCGGTCTCGGCATTCCTGCTGAACCGCTCTTCCGATCT	AGGTTATA	H1	UDI0085	AATGATACGGCGACCACCGAGATCTACACCAGTTCCGACACTCTTTCCCTACACGACGCTCTTCCGATCT	CAGTTCCG	H1
UDI0086	CAAGCAGAAGACGGCATACGAGATCGCGGTTCGAGATCGGTCTCGGCATTCCTGCTGAACCGCTCTTCCGATCT	GAACCGCG	H2	UDI0086	AATGATACGGCGACCACCGAGATCTACACTGACCTTAACACTCTTTCCCTACACGACGCTCTTCCGATCT	TGACCTTA	H2
UDI0087	CAAGCAGAAGACGGCATACGAGATTTGGTGAGGAGATCGGTCTCGGCATTCCTGCTGAACCGCTCTTCCGATCT	CTCACCAA	H3	UDI0087	AATGATACGGCGACCACCGAGATCTACACCTAGGCAAACACTCTTTCCCTACACGACGCTCTTCCGATCT	CTAGGCAA	H3
UDI0088	CAAGCAGAAGACGGCATACGAGATCCAACAGAGAGATCGGTCTCGGCATTCCTGCTGAACCGCTCTTCCGATCT	TCTGTTGG	H4	UDI0088	AATGATACGGCGACCACCGAGATCTACACTCGAATGGACACTCTTTCCCTACACGACGCTCTTCCGATCT	TCGAATGG	H4
UDI0089	CAAGCAGAAGACGGCATACGAGATGTGCGATAGAGATCGGTCTCGGCATTCCTGCTGAACCGCTCTTCCGATCT	TATCGCAC	H5	UDI0089	AATGATACGGCGACCACCGAGATCTACACCTTAGTGTACACTCTTTCCCTACACGACGCTCTTCCGATCT	CTTAGTGT	H5
UDI0090	CAAGCAGAAGACGGCATACGAGATACATAGCGGAGATCGGTCTCGGCATTCCTGCTGAACCGCTCTTCCGATCT	CGCTATGT	H6	UDI0090	AATGATACGGCGACCACCGAGATCTACACTCCGACACACACTCTTTCCCTACACGACGCTCTTCCGATCT	TCCGACAC	H6
UDI0091	CAAGCAGAAGACGGCATACGAGATGAACATACGAGATCGGTCTCGGCATTCCTGCTGAACCGCTCTTCCGATCT	GTATGTTC	H7	UDI0091	AATGATACGGCGACCACCGAGATCTACACAACAGGAAACACTCTTTCCCTACACGACGCTCTTCCGATCT	AACAGGAA	H7
UDI0092	CAAGCAGAAGACGGCATACGAGATAGGTGCGTGAGATCGGTCTCGGCATTCCTGCTGAACCGCTCTTCCGATCT	ACGCACCT	H8	UDI0092	AATGATACGGCGACCACCGAGATCTACACGGTGAAGGACACTCTTTCCCTACACGACGCTCTTCCGATCT	GGTGAAGG	H8
UDI0093	CAAGCAGAAGACGGCATACGAGATTATGAGTAGAGATCGGTCTCGGCATTCCTGCTGAACCGCTCTTCCGATCT	TACTCATA	H9	UDI0093	AATGATACGGCGACCACCGAGATCTACACCCTGTGGCACACTCTTTCCCTACACGACGCTCTTCCGATCT	CCTGTGGC	H9
UDI0094	CAAGCAGAAGACGGCATACGAGATCGCAGACGGAGATCGGTCTCGGCATTCCTGCTGAACCGCTCTTCCGATCT	CGTCTGCG	H10	UDI0094	AATGATACGGCGACCACCGAGATCTACACTTCACAATACACTCTTTCCCTACACGACGCTCTTCCGATCT	TTCACAAT	H10
UDI0095	CAAGCAGAAGACGGCATACGAGATGATATCGAGAGATCGGTCTCGGCATTCCTGCTGAACCGCTCTTCCGATCT	TCGATATC	H11	UDI0095	AATGATACGGCGACCACCGAGATCTACACACACGAGTACACTCTTTCCCTACACGACGCTCTTCCGATCT	ACACGAGT	H11
UDI0096	CAAGCAGAAGACGGCATACGAGATAGCGCTAGGAGATCGGTCTCGGCATTCCTGCTGAACCGCTCTTCCGATCT	CTAGCGCT	H12	UDI0096	AATGATACGGCGACCACCGAGATCTACACGTGTAGACACACTCTTTCCCTACACGACGCTCTTCCGATCT	GTGTAGAC	H12
